# Supplementary material for: SZC-6 Promotes Diabetic Wound Healing in Mice by Modulating the M1/M2 Macrophage Ratio and Inhibiting the MyD88/NF-χB Pathway
Source: Pharmaceuticals (Basel). 2025 Jul 31;18(8):1143. doi: 10.3390/ph18081143 (PMC12389266; doi:10.3390/ph18081143)
Supplement: Supplementary file 1 [file pharmaceuticals-18-01143-s001.zip]

Archive with 2 entries (2 files):
- Supplementary files-A.pdf
- Supplementary files-B.xlsx
